# Supplementary material for: Protein–Ligand Interactions in Scarcity: The Stringent Response from Bacteria to Metazoa, and the Unanswered Questions
Source: Int J Mol Sci. 2023 Feb 16;24(4):3999. doi: 10.3390/ijms24043999 (PMC9965611; doi:10.3390/ijms24043999)
Supplement: Supplementary file 1 [file ijms-24-03999-s001.zip]

Archive with 1 entries (1 files):
- ijms-2149920-supplementary.pdf
